# Supplementary material for: Changes in the Saliva Proteome of Pigs with Diarrhoea Caused by Escherichia coli
Source: Proteomes. 2023 Apr 3;11(2):14. doi: 10.3390/proteomes11020014 (PMC10123737; doi:10.3390/proteomes11020014)
Supplement: Supplementary file 1 [file proteomes-11-00014-s001.zip]

Archive with 1 entries (1 files):
- proteomes-2275746-supplementary.pdf
